# Supplementary material for: Environmental data provide marginal benefit for predicting climate adaptation
Source: PLoS Genet. 2025 Jun 9;21(6):e1011714. doi: 10.1371/journal.pgen.1011714 (PMC12173371; doi:10.1371/journal.pgen.1011714)
Supplement: S1 Table — Location, year, coordinates, and elevation of each location held for phenotypic field trials. (CSV) [file pgen.1011714.s001.csv]

Trial ID	Year	Location	Elevation (m)	Trial latitude	Trial longitude
m2011BAFNN	2011	Agua Fria	430	20.46	-97.46
m2011BCH	2011	G Victoria	800	16.44	-93.13
m2011BCL	2011	Celaya	1894	20.58	-100.82
m2011BMO	2011	Tarimbaro	2073	19.78	-101.18
m2011BNY	2011	San Pedro	1424	21.22	-104.73
m2011BTLNN	2011	Tlaltizapan	905	18.69	-99.13
m2011BTORN	2011	Torreon	1137	25.56	-103.37
m2012AAFCA	2012	Agua Fria	430	20.46	-97.46
m2012AAFTU	2012	Agua Fria	430	20.46	-97.46
m2012AIGRN	2012	Iguala	492	18.35	-99.51
m2012AOBRN	2012	Obregon	136	27.37	-109.93
m2012BAFNN	2012	Agua Fria	430	20.46	-97.46
m2012BAL	2012	Almoloya	2544	19.41	-99.74
m2012BBACA	2012	El Batan	2281	19.53	-98.85
m2012BBAEF	2012	El Batan	2281	19.53	-98.85
m2012BBANN	2012	El Batan	2281	19.53	-98.85
m2012BCH	2012	G Victoria	800	16.44	-93.13
m2012BCL	2012	Celaya	1894	20.58	-100.82
m2012BEB	2012	Cortazar	1770	20.45	-101.04
m2012BMO	2012	Numaran	1735	20.26	-101.93
m2012BNY	2012	San Pedro	1424	21.22	-104.73
m2012BOBRN	2012	Obregon	136	27.37	-109.93
m2012BTORN	2012	Torreon	1137	25.56	-103.37
