# Supplementary material for: Environmental data provide marginal benefit for predicting climate adaptation
Source: PLoS Genet. 2025 Jun 9;21(6):e1011714. doi: 10.1371/journal.pgen.1011714 (PMC12173371; doi:10.1371/journal.pgen.1011714)
Supplement: S2 Table — Number of accessions in each trial (location and year) measured for each trait. (CSV) [file pgen.1011714.s002.csv]

	ASI	BareCobWeight	DaysToFlowering	FieldWeight	GrainWeightPerHectareCorrected	PlantHeight
m2011BAFNN	1279	1276	1279	1279	0	1278
m2011BCH	0	326	0	326	0	308
m2011BCL	489	492	489	492	490	492
m2011BMO	234	235	234	0	0	235
m2011BNY	402	400	402	0	0	401
m2011BTLNN	0	0	665	0	0	665
m2011BTORN	954	953	954	0	0	954
m2012AAFCA	1432	0	1432	1434	0	1434
m2012AAFTU	1434	0	1434	1434	0	1434
m2012AIGRN	0	0	0	0	0	514
m2012AOBRN	0	316	316	316	316	316
m2012BAFNN	424	0	424	0	0	424
m2012BAL	492	0	493	0	0	522
m2012BBACA	606	0	606	0	0	607
m2012BBAEF	719	0	719	719	0	719
m2012BBANN	607	606	607	0	0	607
m2012BCH	457	456	457	457	456	457
m2012BCL	0	482	484	484	482	484
m2012BEB	0	337	340	340	334	340
m2012BMO	0	144	144	0	0	144
m2012BNY	0	479	485	485	480	485
m2012BOBRN	0	440	431	0	0	440
m2012BTORN	189	189	189	189	188	189
