# Supplementary material for: Environmental data provide marginal benefit for predicting climate adaptation
Source: PLoS Genet. 2025 Jun 9;21(6):e1011714. doi: 10.1371/journal.pgen.1011714 (PMC12173371; doi:10.1371/journal.pgen.1011714)
Supplement: S3 Table — Number of accessions in each trial crossed to each tester, before filtering. (CSV) [file pgen.1011714.s003.csv]

	CML244/CML349	CML269/CML264	CML373/CML311	CML451/CML486	CML457/CML459	CML495/CML494
m2011BAFNN	0	1964	370	1693	0	2364
m2011BCH	0	395	59	193	0	313
m2011BCL	0	696	1507	300	0	441
m2011BMO	12	168	348	40	224	146
m2011BNY	0	531	0	398	0	676
m2011BTLNN	18	232	570	100	262	148
m2011BTORN	0	947	1096	764	48	960
m2012AAFCA	0	1586	768	1402	0	1976
m2012AAFTU	0	1588	768	1404	0	1976
m2012AIGRN	0	123	87	84	0	220
m2012AOBRN	0	375	345	320	0	540
m2012BAFNN	0	402	315	243	0	312
m2012BAL	207	0	81	19	1200	0
m2012BBACA	232	195	93	57	1242	0
m2012BBAEF	312	0	144	84	2336	0
m2012BBANN	312	259	124	76	1656	0
m2012BCH	0	2254	0	168	0	318
m2012BCL	0	586	650	490	325	365
m2012BEB	0	597	464	250	5	375
m2012BMO	0	0	282	150	0	0
m2012BNY	0	583	650	489	322	370
m2012BOBRN	0	0	555	756	0	0
m2012BTORN	0	245	132	510	0	246
