# Supplementary material for: Environmental data provide marginal benefit for predicting climate adaptation
Source: PLoS Genet. 2025 Jun 9;21(6):e1011714. doi: 10.1371/journal.pgen.1011714 (PMC12173371; doi:10.1371/journal.pgen.1011714)
Supplement: S4 Table — Number of unique testers used for crossing and measured for traits in each trial. (CSV) [file pgen.1011714.s004.csv]

	Experimento	ASI	BareCobWeight	DaysToFlowering	FieldWeight	GrainWeightPerHectareCorrected	PlantHeight
1	m2011BAFNN	4	4	4	4	0	4
2	m2011BCL	4	4	4	4	4	4
3	m2011BMO	6	6	6	0	0	6
4	m2011BNY	3	3	3	0	0	3
5	m2011BTORN	5	5	5	0	0	5
6	m2012AAFCA	4	0	4	4	0	4
7	m2012AAFTU	4	0	4	4	0	4
8	m2012BAFNN	4	0	4	0	0	4
9	m2012BAL	3	0	3	0	0	4
10	m2012BBACA	5	0	5	0	0	5
11	m2012BBAEF	4	0	4	4	0	4
12	m2012BBANN	5	5	5	0	0	5
13	m2012BCH	3	3	3	3	3	3
14	m2012BTORN	4	4	4	4	4	4
15	m2011BCH	0	4	0	4	0	4
16	m2012AOBRN	0	4	4	4	4	4
17	m2012BCL	0	5	5	5	5	5
18	m2012BEB	0	5	5	5	5	5
19	m2012BMO	0	2	2	0	0	2
20	m2012BNY	0	5	5	5	5	5
21	m2012BOBRN	0	2	2	0	0	2
22	m2011BTLNN	0	0	6	0	0	6
23	m2012AIGRN	0	0	0	0	0	4
