# Supplementary material for: Environmental data provide marginal benefit for predicting climate adaptation
Source: PLoS Genet. 2025 Jun 9;21(6):e1011714. doi: 10.1371/journal.pgen.1011714 (PMC12173371; doi:10.1371/journal.pgen.1011714)
Supplement: S5 Table — Number of trials where given elite testers were used for crossing and measured for each trait, before filtering. (CSV) [file pgen.1011714.s005.csv]

	Tester	ASI	BareCobWeight	DaysToFlowering	FieldWeight	GrainWeightPerHectareCorrected	PlantHeight
1	CML244/CML349	5	2	6	1	0	6
2	CML269/CML264	12	13	17	11	7	19
3	CML373/CML311	12	13	19	11	6	21
4	CML451/CML486	13	15	20	12	7	23
5	CML457/CML459	6	6	10	4	3	10
6	CML495/CML494	10	12	15	11	7	17
