# Supplementary material for: Environmental data provide marginal benefit for predicting climate adaptation
Source: PLoS Genet. 2025 Jun 9;21(6):e1011714. doi: 10.1371/journal.pgen.1011714 (PMC12173371; doi:10.1371/journal.pgen.1011714)
Supplement: S6 Table — Correlation between top 5 PCs from SNP data and growing season climate data (tmin, tmax, trange, precipTot, aridityMean, rhMean, elevation) as well as latitude. (CSV) [file pgen.1011714.s006.csv]

	PCA1	PCA2	PCA3	PCA4	PCA5
LatNew	0.467347161304051	-0.582016495540008	-0.0263646420609473	0.194085817898787	-0.100506483432986
tmin	-0.695870912641895	-0.191326687302976	-0.137511953299172	0.0919695479923274	0.162826751154115
tmax	-0.383063018300278	-0.366988995639653	0.367339838652052	-0.0705112679476859	-0.0761503661660446
trange	0.478151335283827	-0.0817751935172956	0.455532838290281	-0.16191431249403	-0.246984399144073
precipTot	-0.401355955159194	-0.110596096553222	-0.116186354779725	0.336666133657853	0.171611138661601
aridityMean	-0.336948056069939	0.0388142890979823	-0.11218665902801	0.307226524904314	0.13841853050691
rhMean	-0.308872681999844	0.00791112025032793	-0.308782224887993	0.208268999828098	0.180460735501878
elevation	0.834472388150217	0.0235576931959703	-0.0643642053099372	0.0945027976226231	-0.0776552588685377
